# Supplementary material for: Post-reperfusion acute MR diffusion in stroke is a potential predictor for clinical outcome in rats
Source: Sci Rep. 2023 Apr 5;13:5598. doi: 10.1038/s41598-023-32679-1 (PMC10076321; doi:10.1038/s41598-023-32679-1)
Supplement: Supplementary file 1 — Supplementary Information 1. [file 41598_2023_32679_MOESM1_ESM.xlsx]

## Sheet: Sheet1
Subject_ID	Group	Initial_body_weight (g)	Time of death (days)	Lesion_volume_during_occlusion (mm3)	Lesion_volume_at_reperfusion (mm3)	Lesion_volume_21_days_after_MCAO (mm3)	Mean_ADC_of_the_initial_lesion_site_during_occlusion (10-4mm2/s)	Mean_ADC_of_the_initial_lesion_site_at_reperfusion (10-4mm2/s)	Midline_shift_24_hours_after_MCAO (mm)	General_deficit_1_day_after_MCAO	General_deficit_2_days_after_MCAO	General_deficit_3_days_after_MCAO	General_deficit_4_days_after_MCAO	General_deficit_7_days_after_MCAO	General_deficit_11_days_after_MCAO	General_deficit_18_days_after_MCAO	Focal_deficit_1_day_after_MCAO	Focal_deficit_2_day_after_MCAO	Focal_deficit_3_day_after_MCAO	Focal_deficit_4_day_after_MCAO	Focal_deficit_7_day_after_MCAO	Focal_deficit_11_day_after_MCAO	Focal_deficit_18_day_after_MCAO	Total_deficit_1_day_after_MCAO	Total_deficit_2_day_after_MCAO	Total_deficit_3_day_after_MCAO	Total_deficit_4_day_after_MCAO	Total_deficit_7_day_after_MCAO	Total_deficit_11_day_after_MCAO	Total_deficit_18_day_after_MCAO
1	Survival	268		186.012	20.9427	138.302	4.49	6.67	0.225	9.5	8.5	8.5	7.5	8	6.5	7.5	14.5	13	12.5	12.5	13.5	11	13	24	21.5	21	20	21.5	17.5	20.5
2	Survival	240		194.733	16.2735	110.096	4.71	6.95	0.15	12	13.5	10	9.5	10.5	10	9.5	15.5	14	14	15	14	15	13.5	27.5	27.5	24	24.5	24.5	25	23
3	Survival	227		159.233	71.6858	223.127	4.43	5.48	0.41	9	9	10	9.5	10.5	10	8.5	15	17.5	18.5	18	17	15.5	13	24	26.5	28.5	27.5	27.5	25.5	21.5
4	Survival	240		174.751	39.0701	95.2358	4.38	6.03	0.405	8.5	9	9.5	7.5	8	7	9	13.5	14	12	12.5	10	9.5	11	22	23	21.5	20	18	16.5	20
5	Survival	255		270.47	13.7329	178.658	4.56	6.8	0.405	8	8.5	8.5	8	8	7.5	5.5	13	12	10	9	9.5	9	10.5	21	20.5	18.5	17	17.5	16.5	16
6	Survival	289		285.301	53.5584	145.816	4.5	6.45	0.655	9	10	9.5	10	10.5	8	8	14	15.5	15.5	14	12.5	12.5	9	23	25.5	25	24	23	20.5	17
7	Survival	281		200.089	37.0102	202.621	4.4	6.26	0.8	9.5	10.5	9.5	7.5	8	7	6	13.5	16.5	15.5	11.5	11.5	11	11.5	23	27	25	19	19.5	18	17.5
8	Survival	287		298.347	29.3198	190.49	4.55	6.65	0.44	7.5	9	8	7.5	7.5	8	5	12	13	12.5	10.5	12.5	9	12.5	19.5	22	20.5	18	20	17	17.5
9	Survival	284		245.476	6.17981	171.798	4.52	6.94	0.36	9.5	8.5	8.5	10	7	8.5	9	15.5	13	11.5	10	12	8	11.5	25	21.5	20	20	19	16.5	20.5
10	Survival	283		261.887	2.19727	163.312	4.59	6.92	0.53	6	6.5	5	5	5.5	4.5	4.5	15.5	12	13.5	10.5	11	8.5	12	21.5	18.5	18.5	15.5	16.5	13	16.5
11	Survival	281		204.346	63.3774	213.22	4.73	6.47	0.83	11	7.5	8.5	7.5	6.5	4.5	5	13.5	12.5	11	9	9	8.5	12	24.5	20	19.5	16.5	15.5	13	17
12	Survival	282		279.739	73.5397	239.164	4.56	5.91	0.64	8	11	10	10	10	7.5	7	16.5	15	15.5	13	14.5	10.5	9	24.5	26	25.5	23	24.5	18	16
13	Survival	268		264.084	16.6168	204.21	4.61	6.66	0.69	10	7.5	9.5	8.5	10	8	8	14.5	13.5	13.5	12	11.5	10.5	11	24.5	21	23	20.5	21.5	18.5	19
14	Survival	264		260.239	15.1749	138.844	4.46	6.63	0.355	8	7	7	6.5	5.5	4.5	4.5	11.5	11.5	10	10	9.5	8	9	19.5	18.5	17	16.5	15	12.5	13.5
15	Survival	260		250.076	69.4199	197.967	4.67	6.11	0.75	7	8.5	18.5	8	7	7	6	17	14	10.5	11	10	7.5	9.5	24	22.5	29	19	17	14.5	15.5
16	Survival	238		210.594	1.51062	30.9914	4.52	7.06	0.17	6.5	6	7	7	5	5.5	7.5	11.5	9	9	9	9.5	8	10	18	15	16	16	14.5	13.5	17.5
17	Survival	263		149.277	28.0151	162.92	4.65	6.31	0.18	7.5	7	4.5	5.5	5	4.5	5	15	14.5	9	9	8	8.5	10.5	22.5	21.5	13.5	14.5	13	13	15.5
18	Survival	269		241.425	167.542	188.789	4.29	4.68	0.61	8	7	9	9.5	6.5	7.5	7.5	14	11.5	12	10.5	9	10.5	9.5	22	18.5	21	20	15.5	18	17
19	Survival	261		167.679	6.52313	40.6178	4.5	6.92	0.175	10	7	7	6.5	7.5	8	7.5	14.5	10	10.5	10	12	13.5	12	24.5	17	17.5	16.5	19.5	21.5	19.5
20	Survival	250		127.51	13.2523	76.2074	4.36	6.63	0.11	4.5	5	7	6	10	8.5	8	11.5	9.5	9	9	9.5	10	12.5	16	14.5	16	15	19.5	18.5	20.5
21	Survival	265		261.681	79.7195	234.361	4.65	6.24	0.585	11.5	10.5	11.5	11.5	8	7.5	8.5	18	14.5	18.5	10	11	10	12	29.5	25	30	21.5	19	17.5	20.5
22	Survival	267		249.802	3.15857	183.126	4.71	7.3	0.4	8.5	6.5	7	7	5	6	5	18	15	13	10.5	11.5	10.5	11.5	26.5	21.5	20	17.5	16.5	16.5	16.5
23	Survival	217		227.28	0.686646	4.76646	4.5	6.9	0	8	7.5	7	9	8.5	6.5	8.5	8.5	9	9	9.5	11.5	9.5	11	16.5	16.5	16	18.5	20	16	19.5
24	Survival	234		305.283	13.7329	171.051	4.46	6.9	0.325	11.5	8	8.5	7	6	4.5	6.5	19	17.5	15.5	16.5	12	10	13	30.5	25.5	24	23.5	18	14.5	19.5
25	Survival	245		315.514	23.4146	9.28993	4.43	6.88	0.035	7.5	6.5	5	5	6.5	5.5	5	14	9	9.5	10	9.5	10	11.5	21.5	15.5	14.5	15	16	15.5	16.5
26	Survival	288		285.164	40.0314	190.864	4.64	6.58	0.7	11.5	11.5	11.5	10.5	9.5	8	7.5	15	15.5	16.5	14	12.5	12	13	26.5	27	28	24.5	22	20	20.5
27	Survival	266		117.485	2.47192	18.6546	4.47	6.69	0.025	15.5	7.5	7.5	5.5	5	7.5	8	9.5	9.5	13	13	12.5	12	11	25	17	20.5	18.5	17.5	19.5	19
28	Survival	267		319.908	15.5182	225.706	4.52	7.31	0.31	18	11	10	9.5	17.5	10.5	9.5	15	15.5	13.5	14	15.5	14.5	13.5	33	26.5	23.5	23.5	33	25	23
29	Survival	286		262.573	0.892639	165.686	4.5	8.11	0.19	5.5	7	6.5	7	8	8.5	7.5	10	11.5	10	11	12.5	14.5	12.5	15.5	18.5	16.5	18	20.5	23	20
30	Survival	266		201.53	3.2959	43.1038	4.45	7.18	0.14	7	7.5	8.5	7.5	8	9	9.5	10	10.5	7.5	9.5	10.5	10	9	17	18	16	17	18.5	19	18.5
31	Survival	235		299.446	34.3323	27.8885	4.54	6.73	0.195	8.5	9	7	8.5	7	7.5	6	13	14.5	16	12.5	14.5	14.5	13.5	21.5	23.5	23	21	21.5	22	19.5
32	Survival	286		271.225	37.9028	220.435	4.64	6.68	0.515	7	6.5	5.5	3.5	5	5.5	3.5	14	13	13.5	13	13.5	14.5	10.5	21	19.5	19	16.5	18.5	20	14
33	Survival	251		222.542	42.0914	142.078	4.57	6.17	0.365	10	9	11	9.5	8	7	7	17	14	12	13.5	12.5	12.5	13	27	23	23	23	20.5	19.5	20
34	Survival	277		264.427	27.4658	169.518	4.45	6.36	0.405	10	7.5	8	8.5	10	9.5	8	17	17	13	13.5	15	12.5	12	27	24.5	21	22	25	22	20
35	Survival	275		247.467	17.9901	248.996	4.65	6.87	0.58	9	10	11	9.5	9	9	8	16.5	14.5	17	13.5	12.5	12.5	17	25.5	24.5	28	23	21.5	21.5	25
36	Survival	267		283.928	137.672	198.584	4.53	5.49	0.465	10	20.5	9.5	9	10	10	9.5	15.5	15.5	14.5	15	12.5	12	11	25.5	36	24	24	22.5	22	20.5
37	Survival	282		322.655	92.2165	220.416	4.6	6.09	0.585	11	9	10.5	9	8.5	8.5	10.5	13.5	11.5	13.5	12.5	15	11	13	24.5	20.5	24	21.5	23.5	19.5	23.5
38	Survival	265		299.309	25.9552	156.433	4.35	6.48	0.265	10.5	10	12.5	9.5	10.5	7.5	9	16	15	14.5	12	15	12.5	10	26.5	25	27	21.5	25.5	20	19
39	Survival	230		319.771	23.3459	157.144	4.44	6.57	0.28	8	8	6.5	9	10	9	10.5	16	14.5	13.5	13	11	13	10.5	24	22.5	20	22	21	22	21
40	Survival	249		259.346	8.37707	132.078	4.62	6.89	0.26	8	6	8	5.5	6	4.5	7.5	14.5	14.5	12.5	10.5	13	11	11.5	22.5	20.5	20.5	16	19	15.5	19
41	Survival	268		275.07	143.921	195.537	4.49	5.31	0.45	12	10	11	10	8.5	8	8	15.5	14	15	10.5	11	10	9.5	27.5	24	26	20.5	19.5	18	17.5
42	Survival	234		232.567	2.19727	78.9364	4.54	6.94	0.06	8	9	7.5	9.5	9.5	9.5	8	10	11.5	11.5	12.5	12.5	12.5	9	18	20.5	19	22	22	22	17
43	Survival	268		255.638	77.7969	187.275	4.38	5.97	0.555	19	11.5	10.5	10.5	10	7	6.5	16.5	19	16	15.5	12	14.5	13.5	35.5	30.5	26.5	26	22	21.5	20
44	Survival	258		190.75	81.2302	160.471	4.57	5.57	0.605	8.5	9	10	8.5	8	8	9.5	15	15	15	15	13	11	11.5	23.5	24	25	23.5	21	19	21
45	Survival	277		296.494	68.6645	187.369	4.39	5.91	0.385	9	8.5	9.5	8	8	10.5	7	12.5	14	14	11	10.5	12.5	13	21.5	22.5	23.5	19	18.5	23	20
46	Survival	272		182.579	79.4449	313.185	4.7	6.32	0.705	10	9.5	8	10	10	9	11	17.5	15.5	17	17.5	17	15.5	14.5	27.5	25	25	27.5	27	24.5	25.5
47	Non-survival	260	1	242.249	222.542		4.64	5.03
48	Non-survival	240	1	133.553	194.458		4.75	5.04	1.15	9.5							17.5							27
49	Non-survival	277	0	496.376	434.303		4.2	4.5
50	Non-survival	260	2	242.455	198.372		4.72	5.3	1.1	12							21							33
51	Non-survival	290	0	294.228	321.35		4.62	4.35
52	Non-survival	298	1	309.128	239.845		4.5	4.83		13							15.5							28.5
53	Non-survival	261	1	166.031	250.9		4.42	3.94		13							21							34
54	Non-survival	260	7	168.365	17.0975		4.63	6.85	0.705	20.5	8.5	8	7				14	12.5	16.5	12				34.5	21	24.5	19
55	Non-survival	253	1	305.42	308.99		4.42	4.26		15							19.5							34.5
56	Non-survival	269	19	104.988	12.0163		4.63	6.34	0.005	10	11	9.5	8	9.5	9.5	11.5	13	11	9.5	9.5	13	13	20	23	22	19	17.5	22.5	22.5	31.5
57	Non-survival	262	0	295.601	146.805		4.53	5.78
58	Non-survival	253	0	355.064	341.949		4.36	4.57
59	Non-survival	256	1	311.6	153.877		4.61	5.72	0.92	10							18.5							28.5
Survival: rats surviving 21 days after left middle cerebral artery occlusion (MCAO); Non-survival: rats died within 21 days after MCAO; Initial body weight: body-weight in grams measured right before MCAO surgery; Time of death: time of death in days for the non-survival animals; Lesion volumes, expressed in mm3, were measured during occlusion, at reperfusion and 21 days after MCAO. Mean apparent…
